# Supplementary material for: Highly Selective MIF Ketonase Inhibitor KRP-6 Diminishes M1 Macrophage Polarization and Metabolic Reprogramming
Source: Antioxidants (Basel). 2023 Sep 22;12(10):1790. doi: 10.3390/antiox12101790 (PMC10604361; doi:10.3390/antiox12101790)
Supplement: Supplementary file 1 [file antioxidants-12-01790-s001.zip]

Archive with 1 entries (1 files):
- antioxidants-2554563-supplementary.pdf
